# Supplementary material for: Digital PCR-Based Characterization of a g10evo-epsps Gene-Specific Matrix Reference Material for Its Food and Feed Detection
Source: Foods. 2022 Jun 25;11(13):1888. doi: 10.3390/foods11131888 (PMC9266130; doi:10.3390/foods11131888)
Supplement: Supplementary file 1 [file foods-11-01888-s001.zip]

Archive with 1 entries (1 files):
- foods-1760389-supplementary.pdf
